# Supplementary material for: Genome-wide analysis of the plant-specific PLATZ proteins in maize and identification of their general role in interaction with RNA polymerase III complex
Source: BMC Plant Biol. 2018 Oct 5;18:221. doi: 10.1186/s12870-018-1443-x (PMC6173924; doi:10.1186/s12870-018-1443-x)
Supplement: Supplementary file 1 — Table S1. Primer list. (XLSX 14 kb) [file 12870_2018_1443_MOESM1_ESM.xlsx]

## Sheet: Sheet1
Supplemental_Table1 Primer list
Primer ID	Sequnence	Reference sequence
Cloning
W520	TGTGTATCGGGGAAATGGCAA	PLATZ1 NM_001151221 F
W521	TACAGTGGGGTGTACCGCT	PLATZ1 NM_001151221 R
W522	GTATCGGGGAAATGGCAATCG	PLATZ1 NM_001151221 F
W523	GTTCGGACCACGCCTTTGA	PLATZ1 NM_001151221 R
W552	TGCTACGACTGTGCTAGTGA	PLATZ2 XM_008658404 F
W553	TCGACATCTTTTATTGGGGGCA	PLATZ2 XM_008658404 R
W554	GTAGGAGCAAGGACGACGAC	PLATZ3 XM_008666761 F
W555	CGTGTGCTGTGTAGTGCCA	PLATZ3 XM_008666761 R
W524	CCGGGTCCTACCAGTCCA	PLATZ4 NM_001150725 F
W525	GAGTAACTCGACCGATCGCC	PLATZ4 NM_001150725 R
W558	CAGCCTTGGCTGTGGATCG	PLATZ5 NM_001348744 F
W559	ATGGTATGTAGAAGAAGTGCGTATG	PLATZ5 NM_001348744 R
W546	GACGACAAACGGCGATGC	Zm00001d051376 maizeGDB ，PLATZ6 F
W547	ACGTCAATGGAATGGTGCCT	Zm00001d051376 maizeGDB ，PLATZ6 R
LQ358	ATGGCGATAGATCACGCGACCCCTC	PLATZ7 F
LQ359	CCTAGAGCTCGACGATGAGGCT	PLATZ7 R
W528	GTGGTGGATGGGGATGGC	PLATZ8 XM_020538437 F
W529	TATAACGAGCAGCAGCAGGG	PLATZ8 XM_020538437 R
W530	GGAGATCGACCGAGCGAC	PLATZ8 XM_020538437 F
W531	ACCCACACCATCATCACTGC	PLATZ8 XM_020538437 R
W532	TCTTCAAAACACCCCACCCC	PLATZ9 XM_008647114 F
W533	TGCACCAGTTTAGTCCAAGAGA	PLATZ9 XM_008647114 R
W576	ATGGTGAGCCTGAGGGAGAT	PLATZ10 XM_020538080 F
W577	TCAATATTGCTTTTTACCTATAG	PLATZ10 XM_020538080 R
W564	CGCATTCTCCTCGGTTCAGC	PLATZ11 NM_001196767 F
W565	CGCGTCCTGTTATTCCCTTC	PLATZ11 NM_001196767 R
LQ389	ATGGCGATCGACCACGAGTCCC	PLATZ13 F
LQ390	CTAGTACTCGACGATGAGGCTG	PLATZ13 R
W538	AGTCTCTCAGAGGGAGCAAGA	PLATZ14 NM_001152030 F
W539	AAGCAACGGACGTGGACAG	PLATZ14 NM_001152030 R
W542	TCGGGGAAATGGCAATCGAC	PLATZ15 NM_001151221 F
W543	ACCACGCCTTTGACTAGAACT	PLATZ15 NM_001151221 R
123F	CTTCGATTCCATCACACATCAGC	PLATZ16F
123R	CAAAAACTCTTAGCTTCGCACCA	PLATZ16R
125F	ATAATCTCCTCCAGACCGACTCA	PLATZ17F
125R	CTTAACAACACTGTAAGCACGCA	PLATZ17R
RT-PCR
W631	TGACCAAGAGGTGCACGAATCTA	PLATZ1 F
W632	AGGTCTCAACATCGGAGTACACG	PLATZ1 R
W635	GAGTCGGACTGGGACTCGTATTC	PLATZ2 F
W636	GCAGCACCTTCTTTGCATTGACA	PLATZ2 R
W637	CTCCTCGACAACTTCCGCTTCTG	PLATZ3 F
W638	GACGGAGAGAGAGGGAGCTAGTA	PLATZ3 R
W641	GATAAGGCGGTCCTCCTACCAC	PLATZ4 F
W642	CTCCTCTTGGTGTCCACCAGCTT	PLATZ4 R
W645	GCGTGCAGACCTACATCATCAAC	PLATZ5 F
W646	CGCATGCTTCTTCTCCCTCTTCT	PLATZ5 R
W648	CGCAAGAACGACAAGAACCACTT	PLATZ6 F
W649	TTCAGGAACACCACCTCATGGTC	PLATZ6 R
W652	ATACAGAAGGTGCTGGACATCGC	PLATZ7 F
W653	TGCTTCTTCTTCCCAGGACGGTA	PLATZ7 R
W658	CTATGTACGTGATCAGGTGCGGC	PLATZ8 F
W659	GTAGTGCTGCAGGATGTTGGACA	PLATZ8 R
W662	AGCATATTTGCGCCCATGCAAGA	PLATZ9 F
W663	CTGTTTGCAGACCGTGCACAAAT	PLATZ9 R
W666	GAAGGGGACTCCAGGATGAGGAC	PLATZ10 F
W667	AGGCAACTGGCTTGCTAGATGAT	PLATZ10 R
W670	GGTAACAAGAGGAAGAGAGCGGC	PLATZ11 F
W671	TGTACAGTAGAGAGCGCATTGCC	PLATZ11 R
W674	GACATCCAGCGCTTCATGGACA	PLATZ13 F
W675	GAGGATGTGGTGGAACCGTCG	PLATZ13 R
W678	TCTGAGGCCCATGAACAGATCCA	PLATZ14 F
W679	GTCATCAGGCAACAGCTCCTCAG	PLATZ14 R
W680	GTGCAAGATCGTGGGGACCTC	PLATZ15 F
W681	CCACGCCTTTGACTAGAACTCCT	PLATZ15 R
118F	GGATTTCCAGAAGGCCCCGA	PLATZ16 F
118R	GCCTGCTTCAATCACAGGGC	PLATZ16 R
121F	CGAGAGGCTCATCGACTGCT	PLATZ17 F
121R	CGGCACGTACAGGAGGATGT	PLATZ17 R
