# Supplementary material for: Genome-wide analysis of the plant-specific PLATZ proteins in maize and identification of their general role in interaction with RNA polymerase III complex
Source: BMC Plant Biol. 2018 Oct 5;18:221. doi: 10.1186/s12870-018-1443-x (PMC6173924; doi:10.1186/s12870-018-1443-x)
Supplement: Supplementary file 2 — File S1. cDNA sequences of 17 ZmPLATZs. (TXT 12 kb) [file 12870_2018_1443_MOESM2_ESM.txt]

>ZmPLATZ1(predicted V3)
ATGACCAAGAGGTGCACGAATCTAGCGTGCGGCATGTTGCCGTCAATGGTGGGGATTGGAGGAAGGGTTGGCCGCTGTCGCCTCCAGCTCCTCGGGGCATTCCACTCTCGTCCCTCGCCTCCTTCCTATCCTTTGAGGCCTTCCCTCCCACAGTCGTCCGCGGTGATCGCTGTCTCTAATTCGTGCAACATCGTCGATCTCCACCAACGGGGCGTGTACTCCGATGTTGAGACCTTGGGGACAGCGGTGGAGCCGGCTAGGAGGTTCACTATTTACCTGGTGGGACCTCATCGAATGCGGCAGGGAGGAGGGGAGCGTGACGACGCGGAGAACCAGCGGTGGCCGCCGTGGCTCAAGCCGCTGCTGGGGACAAGCTTCTTCAGCCAATGCAAGCTGCACGAGGACGCGCACAAGAGCGAGTGCAACATGTACTGCCTCGACTGCATGAATGGCTCGCTCTGCTCCCAGTGCCTCGCCTACCACCGCGACCACCACGCCATCCAGATACGGAGGTCCTCCTACCACGACGTGATCCGGGTGTCGGAGATCCAGAAGGTGCTGGACATCAGCGGCGTGCAGACAACTTGCATTGGATTACTACCTGGTAGCTTTTATTGTAGATTATCTATCGCCAGCGTTGTCAGCACGCTGACAGCTAGCTATGCTTGTACTTTTAGTAACACTATGGGTTTCTGA

>ZmPLATZ2(cloned)
ATGTCTTGCATAGGTTCCTCTTGCACCGCAACCAACAAGGGAAAGGAGACTGTGGTGGAGGTGCATGGAGCGGTGGCGGAGGAGAAGCAGCAGGTGAGGAACGGAGAGGAGACTGCAGCGGAGGACGACTCCGGTGGGTCGGATCCGGATTCGGACTCTGAATCGGATTTAGATTCGGAGTCGGACTGGGACTCGTATTCGGAAGAGGAAGAGGAGCGACAGCAGCAGAGAAAGAAAAAGGAGAAACCCAAAAACAAGAAGAAGAAGAAGAAGCAGCGGCGGCGGCAACAGCAGCAGCAGCCGGCATGGCTGATCACACTGCTGAGAACCAGGTTCTGGGAGCCATGCAAGGAGCACGTGTCGAAGAACAGGGCGGAGCAGTGCATGTTCTGCCTCAAGTGCTGCAAGGTGACCTGCCCCCGCTGCACCCACGACCTGCCTGGCCACCGCCTCCTCAAGATCCGCCGCTACGTCTACCGCTCCGTCGTCCACGCTTCCGATATGCAGGCGCTCGGCGTCGACGTCTCCAGGATCCAGGCATATGTTGTCAATGCAAAGAAGGTGCTGCACCTGAGGCCCATGAGCAGGTCCAAGCATTTCAGGCCTCAGGCAGGGACGCCGCGCTGCGTGACCTGCAGAACCTGGCTCCGTAGCGCGCCCAACCTGTTCTGCTCTCTTGCCTGCCAGGGGAATGTTGATGTAGCGCAAGACGACTTCTCGGGGCCCGAAGCTGAGGTCCGCTACAGGAGCCTCCAAGTGCAGATGGCTGAACCATCAGGGGCTGCAGCCGATGAGCTGCCTGGCCCTGAAGCTGCGCACGAGGTGCCTGCGCAGGTTCCGCCGCCGCCGCCGCCGGCCGCAAATCAGAACGCGTCGCTCCGCAGGCGGCCGCGCAAGCAGGCGGCGCCGGAGAGGGCGCCGTTCTTCTGA

>ZmPLATZ3(cloned)
ATGGCGATCGACCACGAGTCCCCGTTCAAGGAGCTCCGCCTCAAGAACCGCAGGATCATGGGCGGCGGCGGCCCTGACCCTGAGCCGGAGGAGGAGGAGGAGGTCGCCACGGCGGCGTACGCGGGGCAGTGGCCGCGCTGGCTGCAGCCGCTGCTTTCGGCGCGCTTCTTCGCGCACTGCAGGACGCACGGCGACTCGCACCGCAGCGGCGAGTGCAACATGTTCTGCCTGGACTGCTCCGCCGCGGGCGCGGGCGCGGGCGCGCGCGCCCTGTGCTCGCTGTGCCTGGCGCAGGCCCACCGCGACCACCACACCATCCAGATCCGGCGCTCCTCCTACCACGACGTCATCCGGGTGTCCGACATCCAGCGCTTCATGGACATCGCCGGGGTGCAGACCTACGTCATCAACAGCGCCCGCGTCGTCTTCCTCAACGAGCGGCCCCAGCAGCAGAGGCCTGGATGCAAGGCCGCGTCGGCGTCCGCCAACCTCTGCGAGGTGTGCGCCCGCAGCCTCCTCGACAACTTCCGCTTCTGCTCCCTCGGATGCAAGGTCGTGGGCTGCTCCCCCGACGCCGCCAAGGCCAGGAGCTGGCTCCTCCGGCCCGCCGTCGGCGGCAGCGGCGACGGCGACTCCACGTCCTCCTCGCCGCTGCGCGACGCCCAGAAGAGGCAGAGCTTCACCCCGCCCACGCCGCAGCCGGCGAAGCGCCGCAAGGGCATCCCGCACCGCGCGCCGTTCGGCAGCTTCATCGTCGAGTACTAG

>ZmPLATZ4(cloned)
ATGATGCCGCGGCGCGTGGCGTCGGTGCCGGTGCCCGACTGGCTGGAGGCGCTGCTGGCCACGCGCTTCTTCCTCGCCTGCGCCGCGCACCCGGCGTCCCCGCGCAACGAGTGCAACATGTTCTGCCTCGACTGCACGGGCGCGCCGCCGCCGCCGCCGCCGGCCTTCTGCTACTACTGCCGCGCGCACCGACACTCGTCGCACCGCGTCATCCAGATAAGGCGGTCCTCCTACCACGACGTGGTCCGCGTGTCGGAGGTGGAGGACGTGCTCGACATCTCCGGCGTGCAGACCTACGTTATCAACAGCGCCCGGGTGCTCTTCCTCAACGAGAGGCCCCAGCCGCGCGGCGCCGGCGCGGCCGCGGGCAAGGCCGCCGCGTCCCCCTACAACTGCGAGATCTGCGGCCGCGCGCTGCTCGACCCCTTCCGCTTCTGCTCGCTCGGATGCAAGCTGGTGGACACCAAGAGGAGCAACGGCCACGCGGCTAGTTCCGCGGACGGAGGCGGCGGCGGCGGCGGCGCAGCCAGTGGCAATGACGAGACGACGGAGGCCGGCGGGAGCAAGAACGGCCCGGGGGCGCGGCCGCACGGACGGCGGCGGAAGGGGACCCCACACCGCGCGCCCTTCTGGTCCTGA

>ZmPLATZ5(cloned)
ATGGCAATCGACGATGAATCGCCGCTCAGAGTCAACCCCAGAGGCGGCGCCATGGGAGGAGGGGAGCGTGACGGCGCGGAGAACCAGCGGTGGCCGCCGTGGCTGAAGCCGCTGCTGGGGACGAGCTTCTTCGGCCAATGCAAGCTGCACGCGGACGCGCACAAGAGCGAGTGCAACATGTACTGCCTCGACTGCATGAACGGCGCGCTCTGCTCCCAGTGCCTCGCCTACCACCGCGACCACCACGCCATCCAGATACGGAGGTCCTCCTACCACGACGTGATCCGGGTGTCGGAGATCCAGAAGGTGCTGGACATCAGCGGCGTGCAGACCTACATCATCAACAGCGCGCGCGTGGTGTTCCTGAACGAGCGGCCGCAGCCGAGGCCCGGCAAGGGCGTCACCAACACCTGCGAGGTCTGCGAGCGCAGCCTCCTCGACACCTTCCGCTTCTGCTCCCTCGGCTGCAAGATCGTCAGGACCTCCGGCGACTTCCGCATCCGGAAGAAGCACGCCATCGTCGCAAAGAAGAAGAGGGAGAAGAAGCATGCGCCGCAGCAGAAGCAGCACAGGGGCGCGGCGGACTCGGCGGACGACGACGACGACGACTCGTCCACCAGCACCAGCGGCGGCAGCGACAAGAGCAGCGTGGTGCAGAGCTTCACCCCGTCGACCCCGCCGGCGACGACCGCCAACAGCTTCCGCGCCGGGAAGCGGCGCAAGGGCGTGCCGCACCGGTCGCCGTTCGGCAGCCTCGTGGTGGAGTTCTAG

>ZmPLATZ6(cloned)
ATGCAGCCGGTGGCTGCGCGTGGCGCCCCGCATTGGCTGCGCGGCTTGCTATCGGAGGAGTTCTTCGACGCATGCGCAGCGCACCCGGGGGAGCGCAAGAACGACAAGAACCACTTCTGCGTCGACTGCGCCGCGCCGCTGTGCCGCCACTGCCTCCCGCACGAACACGTCCACGACGTCCTCCAGATCTGGAAGTACGCGTCCTGCTTCGTCGTGCGCATCGACGACCTGAAGCTGTTCGACTGCACCGGCATCCAGTCGCACACGGTGAGCGACCATGAGGTGGTGTTCCTGAACGAGCGTACGGCGAGGAAGCGGTCCACGAGTGCCGAGAACCCCTGCGCCGCGTGCGCGCGACCGCTACTCCCCGGCCACGACTACTGTTCACTCTTCTGCAAGGTGAAGCATCTGGGGGAGAGCGAGCACGAGCTAAGGCGCGCGCTACGCGTGAGCCGGAAGGAGGTGGCTCCCACGCCGGAGCCACAGACCGGGAGGAAGAGATCGTCCTCGTCGTCAGACGCGGGGCCGAGCTGCGGCGGATCGTTCCGGAAGCGAAGCCGGAAGCAGGCCGAGCCGGCACAGGCACCATTCCATTGA

>ZmPLATZ7(cloned)
ATGGCGATAGATCACGCGACCCCTCTCGGGCTGAAGCGGAGAGGCGCCATGGGCGGAGGCGGCGAGTGCGACGACGGCAGTGATACCCGGCGGTGGCCGCCGTGGCTGAGGCCGCTGCTGTCCGCGAGCTTCTTCGTCCAATGCAGGGTCCACGCCGACGCGCACAAGAGCGAGTGCAACATGTACTGCCTCGACTGCATGGGCGGCGCGCTCTGCGCGCTCTGCCTCGCCGCGCGCCACCGCGACCACCACTCCATCCAGATACGGAGGTCGTCGTACCACGACGTGATCCGGGTGTCGGAGATACAGAAGGTGCTGGACATCGCCGGCGTGCAGACGTACATCATCAACAGCGCGCGCGTGGTGTTCCTCAACGAGCGGCCGCAGCCCCGCCCGGGCAAGGGCGTCACCAACACCTGCGAGGTCTGCGAGCGCAGCCTCCTCGACTGCTTCCGCTTCTGCTCCCTTGGGTGCAAGATAGTGGGCACGGCCCGTGGCTACCGTCCTGGGAAGAAGAAGCACGGCGGCGGCGGCGGTAACAAGAAGAGGGCGTCGCCGGCGCCGGCGCTTAAGGACGTGCGGTCTGACTCGGAGGACTCGTGCACCAGCACCAGCGGCGCCAGCAGCGACAAGAGCAGCGTCGTGCAGAGCTCCCCTCCGCCGCCGACCTCTGCCAGCCACCGCCCCCCCGGGAACAAGCGCCGGAAGGGCATCCCGCACCGGTCGCCCTTGGGCAGCCTCATCGTCGAGCTCTAGG

>ZmPLATZ8(predicted V3)
ATGTTTAGCGCCAACTGCTATGTACGTGATCAGGTGCGGCGCTACGTGTACCATGACGTCGTCCGCCTCGGCGACCTAGAGAAGCTCATCGACTGCTCCTGTGTCCAGACCTACACAATCAACAGTGCCAAGGTGATCTTCCTGAAGCCGAGGCCGCAGTCCAGGCCTTTCAAGGGCTCCGGCAACATCTGCCTCACGTGCGACAGGATCCTCCAGGAGCCCTTCCACTTCTGCTCCCTCTCATGCAAGGTGGACCACGTGATGACGCAGGGAGGGGACCTGTCCAACATCCTGCAGCACTACGGCGCCGGCGGTGGCGGTGGCGGTGGCACGGCGGACCCGGACCGCCTCGCGTTCCCGAGGTTCGAGAACCTCCGCGTCGTCGACGGCTCGGACCTCGACGACGACGTCCAGGTCGTCACCCCAGACTCCACCCTCGAGGACCCGACCAACAACGCGGGCGGCGGGTCCAGCGACAACGGTACTGACGACGCCAGACGGCAGGTCGTCGTCCATGGCGGCGGCGAGGCGGCCAAGCGGAAGAAAGGGGGCGGCTTCTTGCCCCAGATCGTGCTGTCACTCGGCGGCGGCGGCGGCGGCGGCAACAGGAGGAAGGGTGCCCCCCACAGGTCCCCTCTGGCCTAA

>ZmPLATZ9(cloned)
ATGATCATGCAGGCAATGTGGAAGCCAGGATGGCTAGAGGCCCTTGACACACAGAAGTTCTTCGTAGCATGCTCTTTCCATGAGCATGCCAAGAAGAACGAGAAGAACATCTGTTGCCTTGACTGCTGCACTAGCATCTGCCCACACTGTGTGGCAGCACACCGTGCACACAGGCTCCTGCAGGTGCGGCGATACGTCTACCATGACGTTGTCCGGCTGGAGGACCTGGAGAAGCTTATTGATTGCTCTAGTGTTCAGTCTTATACTATTAACAGCTCTAAGGTTGTTTTCCTGAAGAAGAGACCACAGAATAGGCAATTCAAGGGTTCAGGGAATATCTGCACCTCCTGCGACAGGAGCCTTCAAGAACCGTATTTCCACTGCTCTCTGGATTGCAAGGTAGAGTATATACTACGACAGAAGAAAAAATTGTCAGCATATTTGCGCCCATGCAAGACCTTGCAGCTTGGCCCTGATTTCTTCATTCCTCATGATGCTGATGACGACACAACTCACTCAACCCTTGTTGATGTTGATGAGCCCATGGGATCATCGGACTCGGAGAATTTGAGTGTGCCGTGCACAAATTTTGTTCGGAAAAAACGGAGTGGACCATATATTTGTGCACGGTCTGCAAACAGAGTGTCTGAAGAAGACATGGCCACAAATATGAGCAGAAGGAAAGGGGTTCCTCAGAGATCGCCTTTGTGCTAA

>ZmPLATZ10(cloned)
ATGGTGAGCCTGAGGGAGATGGCTCGGTCCGATGCGGAGCGTGCCCCACCAGCGTGGCTGCGTGCGCTGCTAGAGACCAGGTTCTTCGATGCATGCCCAGAGCACCAAGCCAACGACGCCGGCCGCGCTAACAGGAAAAGAACCAGCGGCTGCAACTTCCTGTGCACTCACTGTGCCGACCGGGCCCTCTGCTCTGGCTGCCTCGGCAACCATGAAGGTCATGGACTTATCCAGATCCGGAGGTCGTCAGGCAACAACGTTGTGAAGGTCGATGATGTTCAGAATCGGCTGAGCGTGTCACTGGTGCAGACCTACGTCTACAACGGAGACTATGCTGTGTTCCTGAACAGGCGACCCATGTCGGGTCACGGAAAGCATGGCGCGTCTCACTGTGAGCAGTGCGGAAGGGGACTCCAGGATGAGGACTGCCGCTTCTGCTCACTCGAGTGCAAGGCTAAAGGAATAGAGGACCGTCTTGATTTCAGCGTGTCATTCGCTGTCGATCCAAACAACTTCAGCAGCTCTGGAGATGACACTGAATCAGACGACGATGAAGACTCATCCTACCCATCCAAGTTTCAAAAGCTGGAAACTATACCAGCATCATCTAGCAAGCCAGTTGCCTCTGGAGGACAGCACTCTATAGGTAAAAAGCAATATTGA

>ZmPLATZ11(cloned)
ATGGCGATAGACCACGCGGCGCGTCTCGGACTGACGAGCAGAGGTGCCACGGGAGGCGGCGGGTGCGGAGACGACGACGCCGAGAACCGGCGGTGGCCGCCGTGGCTGAAGCCGCTGCTGTGCACGAGCTTCTTCGTCCAATGCAGGATCCACGCCGACGCGCACAAGAGCGAGTGCAACATGTACTGCCTCGACTGCATGGACGGCGCGCTCTGCTCCCTCTGCCTCGCGCGCCACCGCGACCACCACTCCATCCAGATACGGAGGTCGTCGTACCACGACGTGATCCGGGTGTCGGAGATACACAAGGTGCTGGACATCGCCGGCGTGCAGACGTACATCATCAACAGCGCGCGCGTGGTGTTCCTCAACGAGCGCCCGCAGCCTCGCCCGGGCAAGGGCGTCACCAACACCTGCGAGGTCTGCGAGCGCAGCCTCCTCGACTGCTTCCGCTTCTGCTCCCTCGGGTGCAAGATAGTGGGCACGGCCCGTGGTTACCGTCCCAAGAAGAAGCACGGCAGCGGAGGCGGCGGCGGTAACAAGAGGAAGAGAGCGGCGCTTAAGGACGTGCGCTCTGACTCGGAGGAGTCGTGCACCAGCACCAGCGGCGCCAGCAGCGACAAGAGCAGCGTCGTGCAGAGCTTCTCGCCGTCGACCCCGCCGCCGGCCTCCGCTAGCTACCGCCGCCCAGGGAACAAGCGCCGGAAGGGCGTCCCGCACCGGTCCCCCTTCGGTAGCCTCATCGTCGAGTTCTAG

>ZmPLATZ12(cloned)
ATGAAAAGGGAGACAATGCCTTCATGGCTAGAACTGTTGCTTGCAACACAATTCTTTACGACTTGTGCTAACCATCTTCTTGCTAGTCGCAATGAATGTAACCTATTTTGCACCCAGTGTGAGACCAAACCAGCTGCTTTCTGTAACTATTGTCGTTCAAGTGATCATTCCACCCACCGTGTAATCCAGATAAGGCGTTCATCGTACCATGACGTTGTGAGGGTGTCCGAGATTGAGGATATCCTTGATGTCAGCGATGTGCAAACTTATGTAATCAATAGTGCAAGGATTGTATTCCTGAATGAGCGGCCACAACTGCGTGCTTCTAGTGTCCCCATTTGTAAGGCACCCACATCATCAACACATAGCTGTGAGACATGTAGCCGTGTGCTACTTGATGCATTTCGCTTCTGCTCTCTTGGATGCAATCTTAGAGGCTTAAATATGGAAGCTGGTATGCAAGCTATGGTTGGCAACAACCCTCGGTCCAATGGTATGGATCATGTGGCTAGGATTGACAATGTTGGTTCAAGTACTACAAATGACCAAAACAGCTGCAATGACAAGAACTACGAAGAACCACCACCAAAAAGGGTTGCTCGTCACAGACGCAAGGGAATTCCCCAACGTGCGCCATTCTTCTAA

>ZmPLATZ13(cloned)
ATGGCGATCGACCACGAGTCCCCGTTCAAGGAGCTCCGCCTCAAGAACCGAAGGATCATGGGCGGCGGCGGCCCTGACCCTGAGCCGGAGGAGGAGGAGGAGGAGGGCGTCACGGCGGCGTACGCGGAGCGGTGGCCGCGGTGGCTGCAGCCGCTGCTGTCCGCGCGCTTCTTCGCGCAGTGCAGGACGCACAGCGACTCCAACCGCAGCGGCGAATGCAACATGTTCTGCCTGGACTGCTCGGCCGCCGGGGGCACGGGCACGGGCGCGGGCGCGCTCTGCTCGCTGTGCCTGGCGCAGCACGGGCACCGCGACCACCACACCATCCAGATCCGGCGCTCCTCCTACCACGACGTCATCCGCGTCTCGGACATCCAGCGCTTCATGGACATCGCCGGCGTGCAGACCTACGTCATCAACAGCGCCCGCGTCGTCTTCCTCAACGAGCGGCCGCAGCAGCAGAAGCCGGGTGGCGGCAAGGCCGCGTCGTCGTCGTCGGCCTCCGCCAACCTCTGCGAGGTCTGCGCCCGCAGCCTCCTCGACAACTTCCGCTTCTGCTCCCTCGGCTGCAAGGTCGTCGGCTGCTCCCCCGACGCCGCCAAGGCCAGGAACTGGCTCCTCCGGGCCGCCGACGGCGACGGTTCCACCACATCCTCCTCGGCCCCGCGCAACGCCGACAGGAAGCTGAGCTTCACGCCGCCCACGCCGCAGCCGACCCTGCCGACGAAGCGCCGCAAGGGCATCCCGCACCGCGCCCCGTTCGGCAGCCTCATCGTCGAGTACTAG

>ZmPLATZ14(cloned)
ATGTCtTGCATAGGTGGTTCCTCCTCTTCCACGGCGAGCAACAAGAGAAAGGGAAAGGAGATTGTGGTGGAGGTGCCAGCTGTGGTGGAGGAGGAGAAGCAGCAACAGCAGCACAGAAAGGGAAAGGAGGTTGCGTTGGAGGAGGTGCCACTGCCAGCAGTGGCGGAGTCTTACGACGATTCAGATTTAGATTCGGGTTCGGGATGGGATTTCTACGAGGAGGAGGACTCGAAGAAGAAGGAGCAAGAGAGGAAGGAAAAGAAACCTGCATGGCTGGATACGCTGCTGAGAACCAAGTTCTGGGACCCGTGCAAGGAGCACGGGTCCAAGAACAGGGCAGACCAGTGCATGTTCTGCCTCAGGTGCTCCAAGCTGAGCTGCCCTCGCTGTGTCCACGACCAGCCCGGCCACCGCCTCCTCAAGATCCGCCGCTACGTCTACCGCTCCGTCGTCCACGCTTCCGACATGCAGGAGCTCGGCATCGACGTCTCCAGGATACAGACATATGTCATCAATGCGAGAAAAGTGCTGCATCTGAGGCCCATGAACAGATCCAAGCATTTCAGGCCTCAAGCAGGGACACCTCGCTGCATAACCTGCAGGACCTGGCTGCGTAGCGCGCCCAACTTATTCTGCTCCCTTACCTGTGAGGAGGATGTTGATGTGTCGCAAGACGACTTCTCAGGGCCCGAAGCTGAGCTCCGCTACAGGAGTTTCCAAGTGCATATGGCTGAACCTGCTGAGGAGCTGTTGCCTGATGACCCTGAAGTTGAGCATGAGATCATGCCTGCACAAGTTGAGCCGCCACCACCGGCGGCCGCCGCCGCCGCAAATCAGAACGTGTCACTCCGCAGGCGGGCGCGCAAGCAGGCAGCGCCATTGAGGGCGCCGTTCTTCTGA

>ZmPLATZ15(cloned)
ATGGCAATCGACGACGAATCGCCGATCAGAGTCAACAGCAGAGGCGGCGGCGCCATGGGAGGAGGGGAGTGCGACGGGGCGGAGAACCAGCGGTGGCCGCCGTGGCTCAAGCCGCTGCTGGGGACGAGCTTCTTCGGCCAATGCAAGCTGCACGCGGACGCGCACAAGAGCGAGTGCAACATGTACTGCCTCGCCTGCATGAACGGCGCGCTCTGCTCCCAGTGCCTCGCCTACCACCGCGACCACCACGCCATCCAGATACGGAGGTCGTCCTACCACGACGTGATCCGGGTGTCGGAGATCCAGAAGGTGCTGGACATCTCCGGCGTGCAGACGTACATCATCAACAGCGCGCGCGTGGTGTTCCTGAACGAGCGCCCGCAGCAGAGGCCAGGCAAGGGCGTCACCAACACCTGCGAGGTCTGCCAGCGCAGCCTCCTCGACACCTTCCGCTTCTGCTCCCTCGGGTGCAAGATCGTGGGGACCTCCGGTGACTTGCGCATCCGGAAGAAGCAGGCCGTTGTCAAGAAGCATCAGAAGAAGAAGAAGCAGCAGGCGCAGCAGCACAGGGGCGCCGCGTTGGACTCGGAGGACGACTCTTCGTCCACCAGCACCAGCCGCGGCAGCGACAGGAGCAGCGTGGTGCAGAGCTTCACCCCGTCGACCCCGCCGGCGACGGCCAACAGCTTCCGAACCGGGAAGCGGCGCAAGGGCGTGCCGCACCGGTCGCCGTTCGGCAGCCTCATGGTGGAGGAGTTCTAG

>ZmPLATZ16(cloned)
ATGTCAGCTGCTGCTGTAGCTCTGGAGGAACCTGCTGTACAAATGGTGATGGTGAGCGTGGCGAGCCCGAGGAGCCCGGCGGTGCGGTCGGAGGAGGACCTGGGCCCGGCGTGGCTGCGGCCGCTGCTGGGCACGAGCTTCTTCGTGCCGTGCCGGCTGCACCCGGAGCTGAGCAAGAACGAGTGCAACCTCTTCTGCCTCGGCTGCTGCACGGGCGACGCCCTCTGCGCCTACTGCCTGCCGGCGCACCGAGACCACCACGTCGTCCAGATACGTCGGTCGTCGTACCACAACGTGATCCGGGTGTCGgAgGTGGGGAAGCTGATCGACATCTCCCACGTGCAGACGTACGTGATCAACAGCGCCAAGATCGTGTTCCTCAACGGCCGCCCGCAGGCCAGGCCCGGCAAGGGCGTCACCAACACCTGCCAGATCTGCTGCCGGAGCCTCCCGGACTCCTTCCGCTTCTGCTCACTCGGATGCAAGCTGGGAGGGATGCAGTGGGACCCGAGCCTGACGTTCGCCATACGGCCGAAACGCGGGCAGGGATCCGGCGACGACGGCGGCTCCGGCTCCGACGACTCGTTCAGCCCCAAGAAGCCACGGAGGATGGCCGGGTTCGACCTCGGCCGCTTCGAGCGGCCGGGCGGCATCCGGTGGTCCGACGACGAGGGCAGCAGGTCCAACAACGGGCTCATCACGCCGGGGACACCGCCGATCAACCGGTGCCGGCCGTCCAGGAGGAAGGGCATCCCCCACCGCGCCCCGTTCTACGGTTAG

>ZmPLATZ17(cloned)
ATGGGGATGAGGCCCGGGTGGGTGGGCGGGCTGGTGGAGGAGAGCTTCTTCGTGGGGTGCGCGGCGCACGAGGACCGGAAGAAGAACGAGAAGAACATCTTCTGCCTGGGCTGCTGCGCCAGCATCTGCCCGCACTGCGCCCCCGCGCACCGCCACCACCTCCTGCTCCAGGTGCGGAGGTACGTGTACAATGACGTGGTGCGCCTTGACGACCTCGAGAGGCTCATCGACTGCTCctTCGTCCAGCCCTACACGATCAACAGTGCCAAGGTGATCTTcCTCAAGCCGCGGCCGCAGTCCAGGCCCTTCAAGGGCTCTGGCAACGTCTGCTTGGCCTGTGACAGGATCCTcCAGGAGCCCTTCCACTTCTGCTGCCTCTCCTGCAAGGTGGACCATGTGATGATGCAGGGCGGGGACCTGTCCAACATCCTCCTGTACGTGCCGGGCGGGCCGCCGGACCTGGGCTGCGGCTTCCCGCGCTTCGAGAACCTCCGCTTCGACGACGACCCCGGGCAGTACGGGCAGGCCACGCCCAGCTCCATCCTCGAAGACCCCGTCGAGCACGGGGGCAGCGCCAGCGCCAGCGGAGGATCCAGCAACGGCGGCTCGGCCAGGAACCACGCGCGGCGCGACGTCGACGTCCCGACGAGGAAGAAGAAGAGCGGCGGGGGCGGAGGAGGGTTCTTCCCTCAGATCGTCCTCTCGCTCGGCAACAGGCGGAAGGGCGCGCCCCATAGGGCGCCGCTCGCGTAA
