# Supplementary material for: Genome-wide analysis of the plant-specific PLATZ proteins in maize and identification of their general role in interaction with RNA polymerase III complex
Source: BMC Plant Biol. 2018 Oct 5;18:221. doi: 10.1186/s12870-018-1443-x (PMC6173924; doi:10.1186/s12870-018-1443-x)
Supplement: Supplementary file 5 — File S2. Protein sequences of 17 ZmPLATZs. (TXT 4 kb) [file 12870_2018_1443_MOESM5_ESM.txt]

>ZmPLATZ1
MTKRCTNLACGMLPSMVGIGGRVGRCRLQLLGAFHSRPSPPSYPLRPSLPQSSAVIAVSNSCNIVDLHQRGVYSDVETLGTAVEPARRFTIYLVGPHRMRQGGGERDDAENQRWPPWLKPLLGTSFFSQCKLHEDAHKSECNMYCLDCMNGSLCSQCLAYHRDHHAIQIRRSSYHDVIRVSEIQKVLDISGVQTTCIGLLPGSFYCRLSIASVVSTLTASYACTFSNTMGF*

>ZmPLATZ2
MSCIGSSCTATNKGKETVVEVHGAVAEEKQQVRNGEETAAEDDSGGSDPDSDSESDLDSESDWDSYSEEEEERQQQRKKKEKPKNKKKKKKQRRRQQQQQPAWLITLLRTRFWEPCKEHVSKNRAEQCMFCLKCCKVTCPRCTHDLPGHRLLKIRRYVYRSVVHASDMQALGVDVSRIQAYVVNAKKVLHLRPMSRSKHFRPQAGTPRCVTCRTWLRSAPNLFCSLACQGNVDVAQDDFSGPEAEVRYRSLQVQMAEPSGAAADELPGPEAAHEVPAQVPPPPPPAANQNASLRRRPRKQAAPERAPFF*

>ZmPLATZ3
MAIDHESPFKELRLKNRRIMGGGGPDPEPEEEEEVATAAYAGQWPRWLQPLLSARFFAHCRTHGDSHRSGECNMFCLDCSAAGAGAGARALCSLCLAQAHRDHHTIQIRRSSYHDVIRVSDIQRFMDIAGVQTYVINSARVVFLNERPQQQRPGCKAASASANLCEVCARSLLDNFRFCSLGCKVVGCSPDAAKARSWLLRPAVGGSGDGDSTSSSPLRDAQKRQSFTPPTPQPAKRRKGIPHRAPFGSFIVEY*

>ZmPLATZ4
MMPRRVASVPVPDWLEALLATRFFLACAAHPASPRNECNMFCLDCTGAPPPPPPAFCYYCRAHRHSSHRVIQIRRSSYHDVVRVSEVEDVLDISGVQTYVINSARVLFLNERPQPRGAGAAAGKAAASPYNCEICGRALLDPFRFCSLGCKLVDTKRSNGHAASSADGGGGGGGAASGNDETTEAGGSKNGPGARPHGRRRKGTPHRAPFWS*

>ZmPLATZ5
MAIDDESPLRVNPRGGAMGGGERDGAENQRWPPWLKPLLGTSFFGQCKLHADAHKSECNMYCLDCMNGALCSQCLAYHRDHHAIQIRRSSYHDVIRVSEIQKVLDISGVQTYIINSARVVFLNERPQPRPGKGVTNTCEVCERSLLDTFRFCSLGCKIVRTSGDFRIRKKHAIVAKKKREKKHAPQQKQHRGAADSADDDDDDSSTSTSGGSDKSSVVQSFTPSTPPATTANSFRAGKRRKGVPHRSPFGSLVVEF*

>ZmPLATZ6
MQPVAARGAPHWLRGLLSEEFFDACAAHPGERKNDKNHFCVDCAAPLCRHCLPHEHVHDVLQIWKYASCFVVRIDDLKLFDCTGIQSHTVSDHEVVFLNERTARKRSTSAENPCAACARPLLPGHDYCSLFCKVKHLGESEHELRRALRVSRKEVAPTPEPQTGRKRSSSSSDAGPSCGGSFRKRSRKQAEPAQAPFH*

>ZmPLATZ7
MAIDHATPLGLKRRGAMGGGGECDDGSDTRRWPPWLRPLLSASFFVQCRVHADAHKSECNMYCLDCMGGALCALCLAARHRDHHSIQIRRSSYHDVIRVSEIQKVLDIAGVQTYIINSARVVFLNERPQPRPGKGVTNTCEVCERSLLDCFRFCSLGCKIVGTARGYRPGKKKHGGGGGNKKRASPAPALKDVRSDSEDSCTSTSGASSDKSSVVQSSPPPPTSASHRPPGNKRRKGIPHRSPLGSLIVEL*

>ZmPLATZ8
MFSANCYVRDQVRRYVYHDVVRLGDLEKLIDCSCVQTYTINSAKVIFLKPRPQSRPFKGSGNICLTCDRILQEPFHFCSLSCKVDHVMTQGGDLSNILQHYGAGGGGGGGTADPDRLAFPRFENLRVVDGSDLDDDVQVVTPDSTLEDPTNNAGGGSSDNGTDDARRQVVVHGGGEAAKRKKGGGFLPQIVLSLGGGGGGGNRRKGAPHRSPLA*

>ZmPLATZ9
MIMQAMWKPGWLEALDTQKFFVACSFHEHAKKNEKNICCLDCCTSICPHCVAAHRAHRLLQVRRYVYHDVVRLEDLEKLIDCSSVQSYTINSSKVVFLKKRPQNRQFKGSGNICTSCDRSLQEPYFHCSLDCKVEYILRQKKKLSAYLRPCKTLQLGPDFFIPHDADDDTTHSTLVDVDEPMGSSDSENLSVPCTNFVRKKRSGPYICARSANRVSEEDMATNMSRRKGVPQRSPLC*

>ZmPLATZ10
MVSLREMARSDAERAPPAWLRALLETRFFDACPEHQANDAGRANRKRTSGCNFLCTHCADRALCSGCLGNHEGHGLIQIRRSSGNNVVKVDDVQNRLSVSLVQTYVYNGDYAVFLNRRPMSGHGKHGASHCEQCGRGLQDEDCRFCSLECKAKGIEDRLDFSVSFAVDPNNFSSSGDDTESDDDEDSSYPSKFQKLETIPASSSKPVASGGQHSIGKKQY*

>ZmPLATZ11
MAIDHAARLGLTSRGATGGGGCGDDDAENRRWPPWLKPLLCTSFFVQCRIHADAHKSECNMYCLDCMDGALCSLCLARHRDHHSIQIRRSSYHDVIRVSEIHKVLDIAGVQTYIINSARVVFLNERPQPRPGKGVTNTCEVCERSLLDCFRFCSLGCKIVGTARGYRPKKKHGSGGGGGNKRKRAALKDVRSDSEESCTSTSGASSDKSSVVQSFSPSTPPPASASYRRPGNKRRKGVPHRSPFGSLIVEF*

>ZmPLATZ12
MKRETMPSWLELLLATQFFTTCANHLLASRNECNLFCTQCETKPAAFCNYCRSSDHSTHRVIQIRRSSYHDVVRVSEIEDILDVSDVQTYVINSARIVFLNERPQLRASSVPICKAPTSSTHSCETCSRVLLDAFRFCSLGCNLRGLNMEAGMQAMVGNNPRSNGMDHVARIDNVGSSTTNDQNSCNDKNYEEPPPKRVARHRRKGIPQRAPFF*

>ZmPLATZ13
MAIDHESPFKELRLKNRRIMGGGGPDPEPEEEEEEGVTAAYAERWPRWLQPLLSARFFAQCRTHSDSNRSGECNMFCLDCSAAGGTGTGAGALCSLCLAQHGHRDHHTIQIRRSSYHDVIRVSDIQRFMDIAGVQTYVINSARVVFLNERPQQQKPGGGKAASSSSASANLCEVCARSLLDNFRFCSLGCKVVGCSPDAAKARNWLLRAADGDGSTTSSSAPRNADRKLSFTPPTPQPTLPTKRRKGIPHRAPFGSLIVEY*

>ZmPLATZ14
MSCIGGSSSSTASNKRKGKEIVVEVPAVVEEEKQQQQHRKGKEVALEEVPLPAVAESYDDSDLDSGSGWDFYEEEDSKKKEQERKEKKPAWLDTLLRTKFWDPCKEHGSKNRADQCMFCLRCSKLSCPRCVHDQPGHRLLKIRRYVYRSVVHASDMQELGIDVSRIQTYVINARKVLHLRPMNRSKHFRPQAGTPRCITCRTWLRSAPNLFCSLTCEEDVDVSQDDFSGPEAELRYRSFQVHMAEPAEELLPDDPEVEHEIMPAQVEPPPPAAAAAANQNVSLRRRARKQAAPLRAPFF*

>ZmPLATZ15
MAIDDESPIRVNSRGGGAMGGGECDGAENQRWPPWLKPLLGTSFFGQCKLHADAHKSECNMYCLACMNGALCSQCLAYHRDHHAIQIRRSSYHDVIRVSEIQKVLDISGVQTYIINSARVVFLNERPQQRPGKGVTNTCEVCQRSLLDTFRFCSLGCKIVGTSGDLRIRKKQAVVKKHQKKKKQQAQQHRGAALDSEDDSSSTSTSRGSDRSSVVQSFTPSTPPATANSFRTGKRRKGVPHRSPFGSLMVEEF*

>ZmPLATZ16
MSAAAVALEEPAVQMVMVSVASPRSPAVRSEEDLGPAWLRPLLGTSFFVPCRLHPELSKNECNLFCLGCCTGDALCAYCLPAHRDHHVVQIRRSSYHNVIRVSEVGKLIDISHVQTYVINSAKIVFLNGRPQARPGKGVTNTCQICCRSLPDSFRFCSLGCKLGGMQWDPSLTFAIRPKRGQGSGDDGGSGSDDSFSPKKPRRMAGFDLGRFERPGGIRWSDDEGSRSNNGLITPGTPPINRCRPSRRKGIPHRAPFYG*

>ZmPLATZ17
MGMRPGWVGGLVEESFFVGCAAHEDRKKNEKNIFCLGCCASICPHCAPAHRHHLLLQVRRYVYNDVVRLDDLERLIDCSFVQPYTINSAKVIFLKPRPQSRPFKGSGNVCLACDRILQEPFHFCCLSCKVDHVMMQGGDLSNILLYVPGGPPDLGCGFPRFENLRFDDDPGQYGQATPSSILEDPVEHGGSASASGGSSNGGSARNHARRDVDVPTRKKKSGGGGGGFFPQIVLSLGNRRKGAPHRAPLA*
